# Supplementary material for: Spatially patterned excitatory neuron subtypes and projections of the claustrum
Source: eLife. 2021 Aug 16;10:e68967. doi: 10.7554/eLife.68967 (PMC8367382; doi:10.7554/eLife.68967)
Supplement: Supplementary file 1. [file elife-68967-supp1.txt]

p_val	avg_logFC	pct.1	pct.2	p_val_adj
Synpr	7.25855576928828e-170	2.65944487972654	0.998	0.322	1.36918137476085e-165
Gfra1	6.62106561970547e-160	1.02929703320453	0.953	0.127	1.24893160784504e-155
Nr4a2	4.76042437706516e-157	1.76455003253231	1	0.69	8.97958850245801e-153
Cpne4	1.47546372653973e-150	1.39291026400883	0.965	0.224	2.78316722737189e-146
Rgs12	2.32953458466076e-148	1.56942137412883	1	0.558	4.39420108704559e-144
Gnb4	2.63165200389975e-148	1.66621151472909	1	0.711	4.9640851749561e-144
Cpne9	1.83200696948259e-147	0.713795795746993	0.951	0.158	3.455714746535e-143
Gnao1	7.59115357178746e-147	0.970171488061681	1	0.985	1.43191929824627e-142
Lxn	2.02209964937935e-146	1.78267385870267	1	0.615	3.81428656862426e-142
Nr2f2	4.18511840874603e-139	0.813109694664928	0.867	0.082	7.89438885441763e-135
Ppp1r1a	6.16946804729652e-139	1.20871791792199	1	0.935	1.16374675776154e-134
Rtn1	2.37262600429676e-138	0.64730194009356	1	1	4.47548443190498e-134
B3gat2	3.2381703091051e-136	0.742821447002058	0.892	0.127	6.10816065406494e-132
1500009L16Rik	3.86812958476807e-136	1.32912111562745	0.979	0.413	7.296452835748e-132
Col11a1	4.48604764705686e-132	0.888178104601804	0.864	0.101	8.46203167664336e-128
Gng2	1.52028193559117e-130	1.01104089248264	0.998	0.901	2.86770781510563e-126
Chgb	2.27766129079493e-127	1.08808740738502	1	0.995	4.29635249282648e-123
Sstr2	3.00212928675476e-122	0.99123190185107	0.984	0.459	5.66291647360551e-118
Car2	3.19004324563062e-121	0.835176459018396	0.766	0.06	6.01737857423304e-117
Kcnv1	2.66554688693868e-119	0.995365475892951	0.993	0.603	5.02802109283244e-115
Oprk1	2.58768579703965e-115	1.17121990845476	0.97	0.449	4.88115171895589e-111
Cadps2	4.19282589420731e-114	0.981980464782538	0.974	0.409	7.90892748424325e-110
Odz2	2.95507765850765e-113	1.01852691649821	0.998	0.675	5.57416298724297e-109
Tmem163	6.05176752229178e-107	0.506730166590093	0.794	0.111	1.1415449077299e-102
2900055J20Rik	1.5736979217317e-106	1.03748193395243	0.993	0.738	2.96846638976251e-102
Nell1	4.20784870367704e-104	0.688829601710892	0.841	0.158	7.93726500974599e-100
Htr2c	1.48550751661399e-101	0.542758840400861	0.677	0.046	2.80211282858897e-97
Atp2b2	1.52732380161307e-99	0.757358544813793	1	0.95	2.88099088698274e-95
Cdh8	1.71214217045778e-99	0.700604798454427	0.864	0.212	3.22961377613451e-95
Nrxn1	3.20672282476487e-98	0.723978485186901	1	0.974	6.04884126435398e-94
Rcan2	1.58819407455193e-97	0.629042796435148	0.89	0.223	2.9958104828273e-93
Tspan17	2.3891711921634e-94	0.803030226082194	0.984	0.634	4.50669361977782e-90
2610017I09Rik	2.84807435117597e-94	0.656351017074355	0.813	0.185	5.37232264862323e-90
Lypd6b	4.39547012156881e-91	0.760106990707045	0.859	0.255	8.29117529031524e-87
Coch	1.89643357452762e-87	0.637085100596101	0.607	0.045	3.57724265163146e-83
Fras1	4.78684763781009e-87	0.546946629319481	0.745	0.144	9.02943069920118e-83
Spock3	1.93694364166632e-86	0.566771423764559	0.71	0.111	3.65365679127519e-82
Rgs20	4.03111836967784e-86	0.358818787619764	0.857	0.231	7.60389858072331e-82
Dbc1	1.09874274045018e-83	0.75647355125067	0.974	0.628	2.07255843131117e-79
Slc17a6	7.82211927820317e-82	0.570692950080946	0.581	0.041	1.47548635944746e-77
Mgp	1.14508579233341e-80	0.821066025761227	0.813	0.241	2.15997533007852e-76
Camk2n1	1.58092209048977e-80	0.706170571137077	1	0.911	2.98209333929086e-76
Kctd1	7.07457184778546e-80	0.679693232513952	0.991	0.668	1.33447648764777e-75
Hpca	1.98624393385412e-77	0.664512150528779	1	0.991	3.74665193242902e-73
Pcdh8	3.64575881148748e-77	0.657680476179426	0.829	0.267	6.87699484610883e-73
Cux1	3.04611002311282e-76	0.582907076527574	0.67	0.12	5.74587733659772e-72
Stmn2	6.49538576780317e-76	0.41900247361244	1	0.99	1.22522461738071e-71
6330406I15Rik	7.93964869552528e-76	0.459945075995221	0.827	0.259	1.49765593343693e-71
Bok	1.2726317201697e-74	0.816772844724966	0.991	0.717	2.40056521375611e-70
Hsbp1	4.74070525553847e-73	0.445812551381643	1	0.986	8.94239232352222e-69
Cd302	1.23586183524278e-72	0.546197327000943	0.644	0.115	2.33120617981846e-68
Cald1	4.63739884629248e-72	0.750979533036472	0.649	0.127	8.74752544376151e-68
Tuba8	1.89734200370336e-71	0.715380467415296	0.869	0.378	3.57895622158565e-67
Dok7	8.47419635410185e-71	0.640121194328091	0.904	0.488	1.59848765827423e-66
Sept6	1.67944423678982e-70	0.667515417499929	0.967	0.673	3.16793566385664e-66
Sh3gl3	2.15193356553669e-70	0.488407042799718	0.665	0.132	4.05919228467186e-66
Tpm4	3.56290716607409e-70	0.400479926693403	0.63	0.106	6.72071178736555e-66
Prkcd	2.26260986640582e-69	0.660938010562985	0.522	0.053	4.26796099100129e-65
Dner	1.86923636735913e-68	0.683899242600938	0.995	0.784	3.52594055974952e-64
Tubb5	6.52261469353619e-68	0.449276818114788	1	0.986	1.23036080964173e-63
Ppm1l	1.33404331594121e-67	0.614610981497309	0.984	0.808	2.5164059068599e-63
Slc41a3	4.88094072673076e-66	0.458687812558707	0.6	0.096	9.20691849283224e-62
Serpinb9	2.27444872174629e-65	0.540877726706416	0.571	0.089	4.29029262383003e-61
Rbms1	2.73727364231557e-65	0.347440044101876	0.585	0.092	5.16331927149985e-61
Id2	5.40096448004875e-64	0.720824685852892	0.995	0.916	1.0187839298716e-59
Gpd2	1.96365515202121e-63	0.579412621386125	0.988	0.863	3.70404271325761e-59
Car3	4.06277161147213e-63	0.485236977067482	0.445	0.022	7.66360609071989e-59
Mt2	8.2468313700994e-63	0.406700184762898	0.66	0.164	1.55559980134185e-58
Lingo1	1.73221918772991e-62	0.524080712485336	0.995	0.94	3.26748505381493e-58
Aldh7a1	1.89901149184049e-62	0.662079732593955	0.881	0.533	3.58210537705872e-58
Luzp2	3.06902682665773e-61	0.406201029424234	0.468	0.034	5.78910530312448e-57
Zfp804a	1.10064845788734e-60	0.425701225421837	0.693	0.182	2.07615318611289e-56
Psph	2.10193548208953e-60	0.446289060168957	0.689	0.187	3.96488089986548e-56
Sergef	2.1282541918559e-60	0.526320365775793	0.869	0.462	4.01452588209779e-56
Cadm2	3.38246039388674e-60	0.618856226338447	0.993	0.887	6.38033504098856e-56
Inpp5a	4.32864053880769e-60	0.462744043175175	0.71	0.219	8.16511464835295e-56
Hrh3	1.99269835339729e-59	0.473397287067095	0.932	0.471	3.7588269040133e-55
Kcnc1	6.97942052314233e-59	0.602616802307614	0.911	0.545	1.31652809328034e-54
Pdrg1	7.39949925947006e-59	0.658889558111339	0.956	0.736	1.39576754531384e-54
Tmsb10	1.58735463441108e-58	0.350876060676707	1	0.916	2.99422704688961e-54
Synj1	1.73837034078115e-58	0.544826376947669	0.995	0.933	3.27908797381548e-54
Etnk2	2.99449811852478e-58	0.389144386466015	0.585	0.123	5.6485218009733e-54
Shisa6	1.77849095559793e-57	0.320291861676321	0.489	0.057	3.35476748954437e-53
Adcy2	3.60271031598789e-57	0.450869173217822	0.742	0.241	6.79579246904796e-53
Mgat4c	1.09762302737745e-55	0.443566314752884	0.726	0.25	2.07044631654208e-51
Nefl	2.15666515409199e-55	0.558855637446407	0.993	0.938	4.06811748016372e-51
S100a10	2.16929736219503e-55	0.500050999334422	0.916	0.527	4.09194561430848e-51
Klf7	5.80041718712696e-55	0.520246516516383	0.972	0.723	1.09413269400776e-50
Smoc2	8.71456509435519e-55	0.318131388723847	0.609	0.132	1.64382841374822e-50
Klc1	2.372882360953e-54	0.312172938131443	1	0.997	4.47596799746565e-50
Trhde	3.1904425311775e-54	0.352981118070473	0.625	0.163	6.01813174656011e-50
Fam84a	2.42303230501864e-53	0.328814143225042	0.721	0.248	4.57056583695666e-49
Lypd6	3.17408288605154e-53	0.351199593893541	0.515	0.086	5.98727254795902e-49
Atp6v1h	2.33693084481118e-52	0.459154728720057	0.998	0.967	4.40815265256734e-48
Gap43	3.3909364694377e-52	0.505306283667179	1	0.981	6.39632346230033e-48
Ptprt	1.3633254287152e-51	0.609059945490914	0.974	0.75	2.57164075618547e-47
Gng4	1.83153557672721e-51	0.382002712878612	0.686	0.216	3.45482555838053e-47
Olfm3	6.77715402567695e-51	0.462020638053127	0.895	0.507	1.27837456386344e-46
Ccdc141	9.87955490520579e-51	0.312873800589115	0.429	0.045	1.86358044176897e-46
Col24a1	1.09760918800037e-49	0.359502855125573	0.511	0.089	2.0704202113251e-45
Syt1	1.56345752370671e-49	0.381786503853935	1	0.997	2.94914992696797e-45
Dtnbp1	1.67536170001725e-49	0.49485710596246	0.801	0.36	3.16023477474254e-45
Chst2	3.20398739985674e-49	0.275224778459628	0.698	0.267	6.04368143234976e-45
Bdnf	2.22145137913681e-48	0.938490968544913	0.948	0.757	4.19032373646576e-44
Pole4	9.62023642652531e-48	0.514788811690572	0.916	0.592	1.81466519713547e-43
Unc5d	1.10763168681964e-47	0.328273066891634	0.693	0.229	2.0893256508479e-43
Ivns1abp	1.54170074084094e-47	0.527711502777531	0.948	0.707	2.90811010744826e-43
Cadm3	5.14308854065013e-47	0.36965563416871	0.909	0.642	9.70140791422835e-43
Cbln2	5.58954145217588e-47	0.417854126217257	0.742	0.307	1.05435520412394e-42
Glipr1	8.04035787081014e-47	0.297906912501813	0.41	0.045	1.51665270517092e-42
3110047P20Rik	1.40134394575934e-46	0.493230450156736	0.871	0.478	2.64335508488584e-42
Camkk2	3.16634274754305e-46	0.469887576267689	0.993	0.827	5.97267232469045e-42
Itm2a	4.35568628703692e-46	0.518674332627193	0.843	0.447	8.21613104323775e-42
Cd63	1.59408851903192e-45	0.320374893931574	0.604	0.192	3.00692917344991e-41
Wnt10a	2.89743770657396e-45	0.435645464753643	0.63	0.204	5.46543674591047e-41
Slc24a2	3.43560268781999e-45	0.486813422695259	0.993	0.904	6.48057735003484e-41
Magi1	6.23132137491089e-45	0.266386818612712	0.691	0.235	1.17541415094944e-40
Kalrn	8.27737320983485e-45	0.429509340374445	0.991	0.892	1.56136090857115e-40
Chst1	1.27936025409295e-44	0.42725008514053	0.998	0.904	2.41325724729554e-40
Cck	1.74824670268888e-44	0.433989038428847	1	0.988	3.29771775528203e-40
Gpr6	2.47941572339126e-44	0.326562388197135	0.368	0.033	4.67692187903293e-40
Trem2	2.91567149711005e-44	0.293139197230348	0.365	0.034	5.49983114499868e-40
Ctnna2	5.63696499601057e-44	0.488723576540302	0.871	0.565	1.06330070719747e-39
Adra2c	7.31042369025343e-44	0.264044393974925	0.501	0.106	1.37896522069251e-39
Nt5dc3	1.34928317913366e-43	0.506624142628275	0.867	0.534	2.54515286079983e-39
Grin3a	3.31676147566563e-43	0.425097542998256	0.916	0.517	6.25640717154807e-39
Lrpap1	4.13183552726019e-43	0.425523911387195	1	0.94	7.79388135507089e-39
Rasa3	1.01673240074436e-42	0.326698895947026	0.843	0.445	1.91786232752409e-38
6330512M04Rik	1.11908448269628e-42	0.389202305585786	0.808	0.423	2.11092905971e-38
Angpt1	2.06078118893098e-42	0.34969568804872	0.649	0.229	3.8872515566805e-38
Mgat5b	2.48343248587475e-42	0.301298106326695	0.749	0.342	4.68449869810553e-38
Rnh1	1.47253379328093e-41	0.391564167690357	0.759	0.336	2.77764049426583e-37
Arc	2.68101234764482e-41	0.422172174076179	0.822	0.423	5.05719359136243e-37
Pdp1	4.22773298239307e-41	0.480816893416138	0.841	0.473	7.97477272468806e-37
Kitl	4.92430450618851e-41	0.428389088892569	0.721	0.305	9.28871559002339e-37
Prkar1b	8.13111016185602e-41	0.292323933474297	1	0.997	1.5337713098309e-36
Pcbd1	1.72492586152216e-40	0.402322513077601	0.571	0.182	3.25372765258926e-36
Sh3bgrl	2.74227241144298e-40	0.402136847159724	0.792	0.406	5.1727484497049e-36
Frzb	2.88196429269287e-40	0.332544952609102	0.525	0.137	5.43624924530656e-36
Socs2	4.21622735434962e-40	0.39031630552096	0.878	0.491	7.95306965850969e-36
Smarca2	5.92147727593164e-40	0.443102324060316	1	0.959	1.11696825855898e-35
Nefm	6.87067754803529e-40	0.425585608715999	0.97	0.717	1.2960159058859e-35
Tcf4	2.79172020215409e-39	0.433093068551648	0.972	0.813	5.26602181732325e-35
Snap25	2.29204054601698e-38	0.291390141448411	1	1	4.32347608195182e-34
Kif5c	4.00728414757012e-38	0.349125494795495	1	0.983	7.55894008756152e-34
Mt1	5.52518294673076e-38	0.470564744958541	0.963	0.825	1.04221525924182e-33
Bhlhe40	5.98240765850257e-38	0.284394541474298	0.56	0.19	1.12846155662334e-33
Darc	6.47396576480331e-38	0.365002603994586	0.792	0.449	1.22118416221485e-33
Synm	6.70399974375284e-38	0.343424755275416	0.827	0.461	1.2645754716641e-33
Plcb1	8.09558888176477e-38	0.426272020823142	0.986	0.834	1.52707093076729e-33
Tpd52	1.41992727023743e-37	0.394990567109354	0.974	0.849	2.67840880984886e-33
Tppp3	8.74036961678913e-37	0.419650477191428	0.888	0.533	1.64869592081493e-32
Tubb3	9.61485240283463e-37	0.322400010009325	1	0.976	1.8136496087467e-32
Pcsk4	2.32849958391167e-36	0.289937517353942	0.536	0.166	4.39224876513259e-32
Flot1	2.60651397009154e-36	0.372259261469096	0.998	0.957	4.91666730178368e-32
Tfap2d	5.30724712588172e-36	0.275900239217983	0.304	0.026	1.00110602535507e-31
Pwwp2b	1.88488921936648e-35	0.31477498048778	0.672	0.293	3.55546653449098e-31
Zfp385b	2.27950564327267e-35	0.297946582655987	0.731	0.358	4.29983149490524e-31
Gsg1l	5.0488697454082e-35	0.426455124090368	0.651	0.269	9.52368300076348e-31
Parva	1.14407474092522e-34	0.30095066704792	0.576	0.205	2.15806818380725e-30
Satb1	1.31720182489914e-34	0.251125660127512	0.576	0.205	2.48463780230724e-30
R3hdm1	3.00699332504969e-34	0.401535897986984	0.984	0.916	5.67209150904124e-30
Homer1	3.28882492983626e-34	0.386501763175058	0.838	0.522	6.20371046515013e-30
Arpp19	4.85483316274584e-34	0.363100695367134	0.998	0.973	9.15767179488748e-30
Ngfrap1	4.86857326340117e-34	0.308357540271475	1	0.976	9.18358974675364e-30
Mosc2	8.64982449715651e-34	0.465215503303366	0.909	0.702	1.63161639489863e-29
Fam59a	1.11497310248517e-33	0.399899340761108	0.562	0.204	2.10317376321777e-29
Vstm2a	1.42456185525923e-33	0.360507332988917	0.857	0.541	2.68715102757549e-29
Sestd1	1.79929301995274e-33	0.300164318823289	0.738	0.382	3.39400642353686e-29
Laptm4b	1.84198565534253e-33	0.515916669586388	0.956	0.731	3.47453754167261e-29
Ncald	2.8391194510231e-33	0.308807359890539	1	0.962	5.35543102046487e-29
Pitpnm3	7.5377731191268e-33	0.250148300622845	0.7	0.33	1.42185014346089e-28
Gng3	7.93124812042404e-33	0.275417512230126	1	0.974	1.49607133295559e-28
Gria4	1.07600113602341e-32	0.355789176115447	0.792	0.467	2.02966094288095e-28
Epha5	2.47081871021191e-32	0.392894097109787	0.981	0.866	4.66070533307273e-28
Serf1	2.51218970782334e-32	0.334907150581092	0.855	0.568	4.73874344586717e-28
Rbfox1	4.8553271128309e-32	0.324820440630028	0.998	0.966	9.15860353293293e-28
Cpne5	7.35962385023644e-32	0.384326640946765	0.956	0.709	1.3882458468701e-27
Pls3	1.12607793484393e-31	0.348765668585146	0.991	0.896	2.12412080849611e-27
Nmb	1.44528369651453e-31	0.439640569787108	0.419	0.118	2.72623863673536e-27
2700089E24Rik	1.9983857783178e-31	0.378060112356799	0.979	0.892	3.76955509364087e-27
Luzp1	4.40162511057456e-31	0.434602838812091	0.81	0.49	8.30278544607679e-27
Aldh1a1	2.53838800202926e-30	0.258134915809425	0.407	0.101	4.78816128822779e-26
Fhod3	3.12631082670257e-30	0.34579690634975	0.614	0.264	5.89716011240905e-26
Syngr3	4.04847818327026e-30	0.347323585993754	1	0.94	7.63664439710268e-26
Snca	9.70366043863267e-30	0.262395456283576	1	0.986	1.83040146853928e-25
Plxdc2	2.24652073758727e-29	0.269054054642746	0.665	0.305	4.23761206731087e-25
Nptn	3.66784959838484e-29	0.265862991151291	1	0.985	6.91866469743333e-25
Xpr1	8.62986451404545e-29	0.360358163040496	0.871	0.611	1.62785134328439e-24
BC005764	1.48852649836761e-28	0.264926856123062	0.756	0.42	2.80780753387081e-24
Cgrrf1	2.05423190163381e-28	0.344009327747207	0.607	0.267	3.87489763605185e-24
Gm3788	3.27197106860035e-28	0.393522038815556	0.995	0.858	6.17191902670085e-24
Cyfip1	7.1452145963698e-28	0.289511470405767	0.705	0.373	1.34780182931323e-23
Nlk	1.01865937739066e-27	0.262312399872822	0.806	0.469	1.921497183572e-23
Gnas	1.37697179967791e-27	0.262121177592191	1	0.995	2.59738190573245e-23
Rragd	1.72356337396364e-27	0.306960420095317	0.78	0.433	3.2511575923076e-23
Pea15a	2.01317229695486e-27	0.305915064497446	1	0.981	3.79744690374594e-23
Rab6a	3.1088969686012e-27	0.269881201482368	0.998	0.981	5.86431235187244e-23
Ndrg1	3.34086518243778e-27	0.322972324215142	0.494	0.188	6.30187399363238e-23
Nfasc	3.99293982346379e-27	0.267322395403543	0.916	0.702	7.53188238899975e-23
Ccnt2	4.48456717680633e-27	0.334442723292273	0.871	0.651	8.45923906560979e-23
Mef2a	4.99151402184156e-27	0.394140695471866	0.93	0.733	9.41549289939973e-23
Smyd2	2.21487592360227e-26	0.311950868909891	0.841	0.527	4.17792045469097e-22
Sec14l1	2.2780685844999e-26	0.333904273901006	0.916	0.707	4.29712077094216e-22
Ablim2	2.91027602407892e-26	0.337509097331403	0.986	0.885	5.48965366422008e-22
Ldha	6.55112795207465e-26	0.331420067440638	0.998	0.991	1.23573926559984e-21
Nckap1	6.7704289977291e-26	0.327975322649735	0.991	0.967	1.27710602184164e-21
Pam	8.02997428270147e-26	0.337341466840801	0.785	0.543	1.51469404894598e-21
B2m	1.10775556389449e-25	0.321855194604813	0.829	0.575	2.08955932017418e-21
Tbrg1	2.45463884392486e-25	0.370255632100663	0.916	0.764	4.63018525129546e-21
Ndrg3	5.67586407591342e-25	0.25927384271229	1	0.974	1.07063824063955e-20
Mpp1	1.05297603483951e-24	0.333345679486165	0.782	0.527	1.98622869451777e-20
Avpi1	1.16639824100959e-24	0.449359524958846	0.859	0.62	2.20017700201639e-20
6330527O06Rik	2.05766314633392e-24	0.377961942858339	0.464	0.176	3.88136999292967e-20
Serbp1	2.45880430818371e-24	0.274874843144149	1	0.962	4.63804256652693e-20
Cdkn1a	5.10684321410779e-24	0.257978434013422	0.637	0.312	9.63303835477152e-20
Cacnb4	7.22576824649613e-24	0.305567996089084	0.974	0.849	1.36299666433656e-19
Tmem151a	7.44459978820887e-24	0.288142607235112	1	0.962	1.40427485804984e-19
1700020I14Rik	8.74250369021998e-24	0.332132295247347	0.979	0.87	1.64909847108619e-19
Bin1	1.28325468422766e-23	0.273822046375596	0.995	0.926	2.42060331085863e-19
Trim9	1.54432629015442e-23	0.328043087960195	0.984	0.885	2.91306268111829e-19
Cnksr2	2.8700556522269e-23	0.310328787673375	0.991	0.954	5.41378597679561e-19
Echdc2	6.8480561745866e-23	0.343029797679657	0.501	0.219	1.29174883621227e-18
Tuba1a	1.08023797865465e-22	0.252529676122843	1	0.993	2.03765289913626e-18
Akap5	1.28978370197681e-22	0.355089276155084	0.763	0.497	2.43291899703886e-18
Dlgap4	1.45238109083613e-22	0.292819551370799	0.998	0.964	2.73962645164419e-18
Sult4a1	1.75402601056016e-22	0.250727925880442	1	0.988	3.30861926371962e-18
Sorbs2	2.60436743801213e-22	0.283415325863215	0.934	0.764	4.91261829832228e-18
Rogdi	2.89011787171783e-22	0.278930347536618	1	0.978	5.45162934142134e-18
Ptprs	7.85695645120419e-22	0.288095769643806	0.998	0.957	1.48205769539065e-17
Phax	8.02537393214904e-22	0.330883784847322	0.979	0.885	1.51382628482127e-17
Cdk5r1	1.00851797114116e-21	0.28218138007887	0.967	0.818	1.90236744896356e-17
Camk2g	2.99973762929853e-21	0.272907663317817	0.897	0.697	5.65840509014582e-17
Lmo4	3.78150155102096e-21	0.266913707829191	0.998	0.95	7.13304637569083e-17
Upf3a	5.29467380864611e-21	0.299534012036453	0.958	0.805	9.98734320524915e-17
Golga7b	6.80969621931562e-21	0.252497541705737	0.958	0.841	1.28451299784951e-16
Rnf187	1.75833603030926e-20	0.285335837427376	0.967	0.86	3.31674925397236e-16
Fam174a	2.52584072734181e-20	0.300221671169798	0.909	0.753	4.76449336398487e-16
Dpysl3	3.86009436307622e-20	0.30385340329373	0.698	0.421	7.28129599707067e-16
Fgf13	6.62477577512978e-20	0.265405101604564	0.857	0.603	1.24963145446273e-15
Gpm6b	8.64961903073615e-20	0.250883801048144	0.995	0.959	1.63157763776776e-15
Ifrd1	1.00718769833989e-19	0.35693292457432	0.827	0.64	1.89985815537853e-15
Igfbp6	2.33846675102184e-19	0.259099475961644	0.932	0.728	4.41104983245251e-15
Cplx2	3.91439583213061e-19	0.26779803863395	1	0.974	7.38372485814797e-15
Pdcd6	4.86769644789013e-19	0.328908625475553	0.918	0.729	9.18193580965515e-15
Yaf2	5.88871486945942e-19	0.254968691306651	0.991	0.954	1.11078828582613e-14
Tmem191c	6.87211329194214e-19	0.258431982447513	0.991	0.937	1.29628673025905e-14
D430041D05Rik	8.65527327658004e-19	0.25400185014099	0.869	0.659	1.63264419816129e-14
Wbp5	1.14758186323314e-18	0.268034951834656	0.991	0.896	2.16468366861668e-14
Dock9	1.68965888677592e-18	0.281950272225345	0.904	0.723	3.18720355812541e-14
Denr	1.7317676043916e-18	0.252025485269638	0.939	0.86	3.26663323216388e-14
Map1lc3a	2.86688870612825e-18	0.250953973847163	0.998	0.985	5.40781216636972e-14
Stt3b	3.07459403219436e-18	0.250954323002253	0.759	0.529	5.79960672292823e-14
Hist3h2a	3.33599861348054e-18	0.273478643609746	0.902	0.745	6.29269418460835e-14
Ica1	6.13996790448769e-18	0.277805769540046	0.923	0.781	1.15818214582351e-13
Nr2f1	1.31423725856489e-17	0.25078058923917	0.749	0.479	2.47904574083096e-13
Adam10	1.9430298720547e-17	0.258209454223435	0.96	0.87	3.66513724765679e-13
Gnai1	2.46613032738242e-17	0.31150930689214	0.977	0.894	4.65186163654147e-13
Ttl	4.22558027433011e-17	0.270111984932366	0.785	0.562	7.97071207146889e-13
Mgll	5.73656979358421e-17	0.286014536507378	0.782	0.524	1.08208916016379e-12
Nbea	8.28975196488581e-17	0.283296285858897	0.899	0.753	1.56369591313641e-12
Cib2	1.01975142105997e-16	0.30619462541806	0.852	0.639	1.92355710554543e-12
Dusp6	1.1227900855973e-16	0.348006580609797	0.679	0.452	2.1179189384622e-12
Dbp	2.0994914137488e-16	0.276723491490324	0.703	0.479	3.96027065375435e-12
Sgcb	1.16804383975185e-15	0.267670133178664	0.904	0.74	2.20328109492391e-11
Ctnnb1	3.71277757230226e-14	0.267882602520334	0.941	0.861	7.00341233463376e-10
9530059O14Rik	6.10985089856898e-14	0.267498767508106	0.871	0.693	1.15250117499707e-09
Cyb5	1.19719764073774e-12	0.255905939592592	0.93	0.829	2.2582739097236e-08
Vapa	1.47383566450729e-12	0.252700006099446	0.984	0.938	2.78009621396009e-08
Fam164a	1.71899441647756e-12	0.255158000481726	0.925	0.82	3.24253916780162e-08
Junb	2.6008342772391e-06	0.281782563478343	0.93	0.853	0.0490595369715612
