# Supplementary material for: Spatially patterned excitatory neuron subtypes and projections of the claustrum
Source: eLife. 2021 Aug 16;10:e68967. doi: 10.7554/eLife.68967 (PMC8367382; doi:10.7554/eLife.68967)
Supplement: Supplementary file 2. [file elife-68967-supp2.txt]

p_val	avg_logFC	pct.1	pct.2	p_val_adj
Slc30a3	4.36305690691473e-117	1.22530520060908	0.803	0.115	8.23003424351325e-113
Col6a1	4.41747764600906e-99	1.04020620276686	0.873	0.328	8.33268808366689e-95
Nnat	1.12377394553821e-86	1.36147025058469	0.907	0.541	2.11977479346872e-82
Spon1	1.51606296872482e-84	0.866911180489186	0.811	0.213	2.85974957790562e-80
Mpped1	2.39804427059509e-81	0.792373121385121	0.917	0.311	4.52343090762351e-77
Syn2	9.38592166541843e-74	0.764839460929975	0.985	0.969	1.77046640374788e-69
Ntm	1.41681527017172e-69	0.826502833830503	0.894	0.5	2.67253864412492e-65
St6galnac5	1.08387222863862e-68	0.730429275492611	0.775	0.293	2.04450818488103e-64
Ldb2	4.81992219132816e-68	0.670361634978986	0.83	0.35	9.09181922950232e-64
Prkca	2.13578745691711e-60	0.47145879221978	0.724	0.246	4.02873587998275e-56
Fam163b	2.61759944284451e-59	0.474669070354658	0.87	0.346	4.93757782903759e-55
Mmd	5.09128641455376e-59	0.620362510309044	0.949	0.856	9.60369356377276e-55
Blnk	6.11846492575914e-57	0.588299212620151	0.599	0.148	1.15412603894595e-52
Ramp1	1.85984785249063e-56	0.557367325339587	0.699	0.202	3.50823100415308e-52
Necab1	9.27066372316379e-56	0.446971863792515	0.622	0.15	1.74872529810039e-51
Cnr1	3.47695249348999e-55	0.460262033993118	0.633	0.174	6.55857548847018e-51
Rasl10a	4.39655949732374e-54	0.689155527677316	0.951	0.928	8.29323017980177e-50
Crtac1	8.09513205293469e-53	0.504139685961938	0.783	0.393	1.52698475914507e-48
Cckbr	5.87444344118217e-50	0.541320147969822	0.817	0.419	1.10809626631019e-45
Sema3e	5.54555161663958e-48	0.328482503011708	0.529	0.117	1.04605740144672e-43
Olfm1	1.721300173294e-46	0.501595441038022	0.992	1	3.24688851688446e-42
Ptpre	8.24525217837997e-46	0.619469453059096	0.849	0.52	1.55530191840781e-41
1700037H04Rik	8.61534855293372e-45	0.536059037583693	0.919	0.83	1.62511319753989e-40
Ccdc80	9.3056377253818e-45	0.463263746209684	0.607	0.2	1.75532244413877e-40
Tagln3	3.52114733745243e-43	0.349054360645088	0.983	1	6.64194022263653e-39
Galntl1	1.24580066513154e-42	0.585805851736804	0.796	0.428	2.34995379463763e-38
Npy	4.83966200402193e-42	2.13309035809503	0.713	0.485	9.12905443818656e-38
Rspo3	4.21766532584807e-40	0.450970704250923	0.611	0.231	7.95578210414722e-36
Nov	8.45119000997462e-40	0.389004668259546	0.677	0.294	1.59414797158151e-35
Sema3c	1.33847973786758e-39	0.262319299492574	0.338	0.026	2.52477432953962e-35
Trp53i11	2.04668656365256e-39	0.368822706115654	0.828	0.607	3.86066486501782e-35
Bcl11b	2.97846025909665e-38	0.530752129192347	0.828	0.498	5.618269586734e-34
Cacna1a	4.23350231733622e-38	0.320148360948762	0.614	0.2	7.98565542119131e-34
Rhou	1.41137734365624e-37	0.454249924258762	0.59	0.222	2.66228108333877e-33
Unc5a	2.04454102268757e-37	0.29278850261775	0.786	0.47	3.85661773109557e-33
Nfix	2.19221471321944e-37	0.341591921449876	0.781	0.363	4.13517461354583e-33
Ccdc3	4.72336143905361e-37	0.285478240308533	0.41	0.072	8.90967668248683e-33
Nrsn2	1.12054137735279e-36	0.481905772882878	0.741	0.37	2.11367720010057e-32
Rprml	6.21908032419116e-36	0.370281912165901	0.864	0.5	1.17310512155218e-31
Sez6	1.51091182983576e-35	0.278629860824151	0.866	0.487	2.85003298461919e-31
Thra	1.65184948706374e-34	0.424251967527139	0.985	0.972	3.11588368744834e-30
Nfib	1.85235953724457e-34	0.383087883212329	0.811	0.452	3.49410579510442e-30
Mmd2	2.76353000705942e-34	0.355356443024503	0.603	0.233	5.21284665231619e-30
Kcnc4	9.92881977053056e-33	0.314608908479338	0.758	0.406	1.87287327331518e-28
Gaa	1.43134578944435e-32	0.512957904563325	0.907	0.811	2.69994756262888e-28
Cpne6	3.08487287173706e-32	0.509176216356849	0.934	0.78	5.81899569795761e-28
Ak5	7.43473232905928e-32	0.455916675628458	0.951	0.943	1.40241355923045e-27
Pnmal2	1.12861921863684e-31	0.618999607127481	0.928	0.92	2.12891443211467e-27
Ext1	5.28263431988725e-31	0.330419856746972	0.539	0.2	9.96463311760333e-27
Gabra5	7.1375217701348e-31	0.322150102214513	0.701	0.33	1.34635073150053e-26
Fth1	8.55037312565185e-31	0.260039322104403	0.994	1	1.61285688269171e-26
Nell2	1.07783336494251e-30	0.442100205780413	0.958	0.963	2.03311707629106e-26
Dpy19l1	1.64303050998528e-30	0.402140790300896	0.743	0.454	3.09924845098523e-26
Figf	6.12950138222149e-30	0.343486808025961	0.488	0.181	1.15620784572844e-25
Timp2	7.87716327100963e-30	0.399948277810687	0.758	0.459	1.48586930781055e-25
Slc16a2	8.05249111662286e-30	0.402108079784458	0.571	0.25	1.51894139932857e-25
Necab2	2.42846132364707e-29	0.276173818698226	0.327	0.057	4.58080659479547e-25
Rab26	3.70607195310613e-29	0.349137011416037	0.881	0.619	6.9907635251441e-25
Ahi1	5.86762510789345e-29	0.412905951364259	0.975	0.959	1.10681012410194e-24
Hrk	1.20628574014604e-28	0.331315937924124	0.586	0.263	2.27541679163748e-24
Wnt7b	4.61425099005104e-28	0.405423659425786	0.471	0.15	8.70386164253327e-24
Nrn1	8.65131590816385e-28	0.57021821117209	0.877	0.754	1.63189771975695e-23
Atp2b4	9.3061073616889e-28	0.40532675321305	0.968	0.939	1.75541103163538e-23
Gprin1	1.21469778175216e-27	0.417698634516275	0.943	0.941	2.29128442571911e-23
1110032F04Rik	1.74196610334949e-27	0.298715011888075	0.384	0.104	3.28587066074814e-23
Sorl1	2.77278647515091e-27	0.436141259221291	0.826	0.615	5.23030712807715e-23
Fam19a5	1.39359307779876e-26	0.373278898360521	0.701	0.413	2.6287346226518e-22
Nptx1	1.53344498402609e-26	0.457217897248765	0.934	0.946	2.89253727336841e-22
Col5a2	1.63191148415955e-26	0.276355082863315	0.242	0.022	3.07827463257016e-22
Efnb3	2.07354139281295e-26	0.373208300344001	0.569	0.263	3.91132112926306e-22
Col23a1	5.07071725956929e-26	0.315364783719173	0.416	0.124	9.56489396672556e-22
Accn1	5.10309674599303e-26	0.42267588553803	0.699	0.426	9.62597139196665e-22
Cryab	3.63759521939912e-25	0.370256384562714	0.527	0.211	6.86159586235256e-21
Fam13c	3.96945190120387e-25	0.370389302447033	0.62	0.331	7.48757712124086e-21
Fam131a	4.92276757669134e-25	0.297866355129817	0.96	0.956	9.28581647991286e-21
Enpp2	5.76572757431737e-25	0.295625481962273	0.395	0.128	1.08758919234349e-20
Adcy9	6.12906632033053e-25	0.31882355078596	0.52	0.226	1.15612578000395e-20
Jun	7.62960043278414e-25	0.570470925338814	0.792	0.569	1.43917152963607e-20
Me3	1.13035821756481e-24	0.339524292128118	0.773	0.52	2.13219470579251e-20
Tmem59l	2.51809538858519e-24	0.277326734597571	0.977	0.994	4.74988333148824e-20
Krt9	6.34404508718919e-24	0.294101144543582	0.323	0.078	1.1966772247965e-19
Adamts13	6.78905770842196e-24	0.254060920732684	0.291	0.057	1.28061995553963e-19
Dcn	7.40616113023189e-24	0.301325351224897	0.2	0.011	1.39702417399564e-19
Rtn4rl1	1.41132782978668e-23	0.338187269697464	0.807	0.546	2.66218768532661e-19
Rgs2	2.2281305267947e-23	0.508710290183791	0.862	0.709	4.20292261269284e-19
Hpcal4	2.87431292114093e-23	0.311347257503276	0.97	0.943	5.42181646314813e-19
Slc7a4	5.85451818555506e-23	0.409355285330508	0.93	0.854	1.10433776534125e-18
Osr1	7.85016837011777e-23	0.311351630331147	0.575	0.291	1.48077725965531e-18
Cxcl12	8.32441547710127e-23	0.312438919648112	0.52	0.222	1.57023449144561e-18
Gria1	1.33510460255861e-22	0.324890387497675	0.966	0.926	2.5184078118063e-18
Dgkg	2.22611037240086e-22	0.375082413919776	0.875	0.78	4.19911199545975e-18
Gda	2.24845712938681e-22	0.378886248172173	0.837	0.648	4.24126468316235e-18
Creg2	4.54989651320001e-22	0.364876495240401	0.826	0.648	8.58246979284917e-18
A830018L16Rik	7.0865776592264e-22	0.313660543901254	0.696	0.43	1.33674114385988e-17
Atp6v1a	2.13946611917365e-21	0.252891828892336	0.979	0.998	4.03567494059725e-17
Flywch1	3.67284118270607e-21	0.303486193744326	0.972	0.994	6.92808032293846e-17
Slc41a1	5.65875053488185e-21	0.286196055759422	0.493	0.237	1.06741011339476e-16
Csrp2	7.13403432131788e-21	0.259506456241156	0.251	0.048	1.34569289403019e-16
Sulf1	7.80271160044111e-21	0.296718905828684	0.611	0.346	1.47182548919121e-16
Galnt9	8.43557622812334e-21	0.324185672569652	0.535	0.25	1.5912027439109e-16
Kcnf1	1.10785888436752e-20	0.306123590866834	0.718	0.472	2.08975421358245e-16
Ryr2	1.11438437094236e-20	0.293736349027177	0.688	0.441	2.10206323890858e-16
mt-Cytb	2.37276502535497e-20	0.273523415764831	1	1	4.47574666732709e-16
Wscd1	3.92531038632023e-20	0.298413038050514	0.41	0.157	7.40431298171584e-16
Nap1l5	4.15529467324939e-20	0.3890925621116	0.947	0.948	7.83813234215032e-16
Syt13	5.31353071383859e-20	0.31731229371864	0.919	0.867	1.00229129855137e-15
Rwdd2a	5.58319352380142e-20	0.322083159959237	0.794	0.589	1.05315779439466e-15
Amph	6.66022864176882e-20	0.36666559793032	0.962	0.952	1.25631892869685e-15
Car10	8.15301412922452e-20	0.313250455869677	0.881	0.772	1.53790305519562e-15
Ptk2b	8.58610794105063e-20	0.312086813561657	0.966	0.987	1.61959754092038e-15
Tpm1	2.42962796885749e-19	0.289967374731154	0.985	0.978	4.58300723765589e-15
Wipf3	2.68822841119474e-19	0.314525250433732	0.656	0.411	5.07080525203663e-15
Prkcdbp	2.92609941935546e-18	0.325626255951276	0.463	0.222	5.51950133473021e-14
Mbp	3.1446475155963e-18	0.322776425476614	0.527	0.27	5.93174860866931e-14
Adcyap1r1	3.59548127347892e-18	0.349578912699932	0.665	0.454	6.78215632616328e-14
Tesc	4.63954402801894e-18	0.347025328080032	0.955	0.906	8.75157190005212e-14
Tsc22d1	5.77955446201303e-18	0.271253451218921	0.977	0.987	1.09019735816952e-13
Camkv	1.05570735274358e-17	0.287412541130333	0.964	0.978	1.99138077948022e-13
Itpka	2.03174775084587e-17	0.356757286275547	0.803	0.648	3.83248578242056e-13
Gria3	2.50745331700505e-17	0.325715772062728	0.864	0.754	4.72980919186662e-13
Gfra2	3.51990802530359e-17	0.274807888006535	0.688	0.454	6.63960250813015e-13
2010300C02Rik	3.86043335821855e-17	0.264441425493388	0.684	0.496	7.28193544360765e-13
Inhba	5.45438864950727e-17	0.252704823159964	0.27	0.076	1.02886133095656e-12
Clstn2	6.0374966443577e-17	0.280421935788579	0.539	0.339	1.13885299202519e-12
Kctd4	1.42799912633739e-16	0.30897123492472	0.505	0.291	2.69363475201022e-12
Vrk1	2.08801791016726e-16	0.265756044003829	0.412	0.2	3.9386281839485e-12
Sh3bgrl3	2.20920850809756e-16	0.26987491943455	0.994	0.998	4.16723000882443e-12
Cldn25	3.17147557526055e-16	0.350692015688892	0.82	0.702	5.98235437761398e-12
Myeov2	3.33883159652196e-16	0.252546729083344	0.958	0.963	6.29803804051937e-12
Ccnd2	3.47937487067385e-15	0.300267591322232	0.701	0.456	6.56314481855208e-11
Tubgcp2	2.5324515332574e-14	0.321700362190984	0.597	0.417	4.77696332718344e-10
Lgi3	2.57410559079201e-14	0.250337499618659	0.469	0.259	4.85553537591096e-10
Gstm1	3.72749028079162e-14	0.337367933765373	0.622	0.461	7.03116491665723e-10
Trim2	5.72488155358973e-14	0.282735267927584	0.953	0.931	1.07988440745363e-09
Rspo2	8.11885376990027e-14	0.270066874313175	0.611	0.443	1.53145938661629e-09
Sphkap	9.55226226032279e-14	0.263711286337373	0.514	0.298	1.80184323016469e-09
Ctxn2	1.23047245833628e-13	0.332864478125591	0.643	0.478	2.32104019815973e-09
Slc5a5	2.93955258081867e-13	0.379364256475898	0.518	0.324	5.54487803319826e-09
Auts2	3.15516173328028e-13	0.287249457970456	0.811	0.731	5.9515815774866e-09
mt-Rnr2	4.35606909049697e-13	0.314073013126135	0.998	1	8.21685312540444e-09
Lpl	8.03278311440097e-13	0.260018851319	0.225	0.074	1.51522387886945e-08
Chd3	1.14324712132294e-12	0.251016767709965	0.924	0.852	2.15650704495146e-08
Atp8a1	1.76836163856695e-12	0.289700520625377	0.87	0.815	3.33566055882883e-08
Hyi	3.46843161651457e-12	0.296722097880034	0.501	0.309	6.54250255823144e-08
Limd2	6.62188633427554e-12	0.285854981467782	0.894	0.893	1.2490864192344e-07
Crocc	8.71566646505342e-11	0.298629114946654	0.639	0.502	1.64403616530303e-06
Sh2d5	1.66164594454782e-10	0.299952514672757	0.864	0.848	3.13436274520056e-06
Camk2d	1.6830086980829e-10	0.273623286297483	0.732	0.589	3.17465930719377e-06
Wdr6	1.95179952912323e-10	0.259787604427192	0.892	0.843	3.68167945178515e-06
S100a6	2.04733695004389e-10	0.281780989824775	0.416	0.257	3.86189168886779e-06
Gsta4	3.27470877354145e-10	0.280035628327239	0.671	0.531	6.17708315953124e-06
Mobp	1.13262686369646e-09	0.288587420582344	0.225	0.093	2.13647405299062e-05
Mblac2	2.01909246080177e-09	0.294244154823669	0.707	0.594	3.80861410881037e-05
Ube2ql1	2.06221418458227e-09	0.257446144824952	0.807	0.73	3.88995461637754e-05
Pgm2	3.13271016428362e-09	0.260888983923102	0.597	0.452	5.90923118288819e-05
Pgam2	5.10337874602977e-09	0.304956622564708	0.378	0.224	9.62650332863595e-05
Sst	1.51107988244798e-08	0.337163574804466	0.091	0.231	0.000285034998226163
C2cd2l	1.55407679998398e-08	0.252535496862842	0.764	0.652	0.000293145506780977
Smap1	1.78310285394077e-08	0.254270264405634	0.851	0.809	0.000336346691338847
Resp18	2.67698087823588e-08	0.351239508749384	0.887	0.891	0.000504958903061635
mt-Rnr1	1.81466804604716e-07	0.284788278918851	0.992	1	0.00342300833525876
