# Supplementary material for: Spatially patterned excitatory neuron subtypes and projections of the claustrum
Source: eLife. 2021 Aug 16;10:e68967. doi: 10.7554/eLife.68967 (PMC8367382; doi:10.7554/eLife.68967)
Supplement: Supplementary file 3. [file elife-68967-supp3.txt]

p_val	avg_logFC	pct.1	pct.2	p_val_adj
Foxp2	3.31495565279523e-104	0.606288289522169	0.628	0.021	6.25300084786764e-100
Sla	3.12762614865219e-100	0.444144660621146	0.558	0.011	5.89964120420262e-96
Lsp1	2.56049356425723e-99	0.656156350745851	0.575	0.016	4.82985901025841e-95
Rprm	2.74238316349812e-87	1.61347315771549	0.655	0.049	5.17295736130649e-83
Pitpnc1	6.86317714075178e-73	0.515423194154147	0.628	0.057	1.29460110406001e-68
Syt6	1.81292809301567e-72	0.29088988613627	0.451	0.014	3.41972626185545e-68
Arhgap25	7.25913683770252e-68	0.620581205225992	0.69	0.087	1.36929098169583e-63
Ppp1r1b	5.21360735101633e-67	0.875382524893975	0.885	0.208	9.83442754622211e-63
Trbc2	1.06310681989815e-65	1.03705739160369	0.655	0.086	2.00533839437388e-61
Pcp4	5.27836709156291e-65	1.96458536792122	1	0.605	9.95658384481512e-61
Hs3st4	8.68377543238946e-65	0.881359253733569	0.814	0.163	1.63802055981162e-60
Fezf2	1.84809415427069e-61	0.571836714381297	0.743	0.124	3.48606000320081e-57
Col12a1	1.24706894556411e-60	0.410935689392756	0.478	0.032	2.35234615201758e-56
Ddah1	3.2070557466261e-58	1.02073272339867	0.77	0.155	6.04946925486081e-54
Tle4	8.88183678262836e-58	0.601742193840512	0.743	0.139	1.67538087230719e-53
Kcnk2	3.26571785537962e-57	0.28271429354304	0.398	0.019	6.16012359060257e-53
Ly6g6e	2.56016565399168e-55	0.395924904166058	0.398	0.021	4.8292404731245e-51
Slc1a2	7.3408408217232e-55	1.31776034288034	0.991	0.601	1.38470280420165e-50
Cyr61	2.28697914530452e-54	0.385797715721035	0.434	0.03	4.31392876178791e-50
Myh3	2.28523154116624e-51	0.363252996919895	0.416	0.03	4.31063225610187e-47
Gm1337	3.79604145843485e-48	0.264010701264515	0.389	0.028	7.16047300304565e-44
Nrip3	1.66890852521666e-47	1.09920485196456	0.965	0.438	3.14806215111619e-43
Rell1	4.26423495143193e-46	0.253174821361383	0.407	0.035	8.04362638888605e-42
Glra2	1.3355848876125e-45	0.469174779673821	0.752	0.178	2.51931377350346e-41
Rab3b	4.10152801420666e-45	0.827729059825999	0.823	0.227	7.73671229319802e-41
Ramp3	6.11866043536358e-44	0.796338241600299	0.752	0.185	1.15416291792263e-39
Ndn	8.23741053606435e-43	0.918099750677641	1	0.981	1.55382274941782e-38
Nfe2l3	3.49378849386988e-41	0.266304239649805	0.31	0.018	6.59033323598675e-37
Tmsb10	7.82002339667032e-41	0.802304316902101	1	0.945	1.47509101331392e-36
Sez6	1.21863107178558e-39	0.845664520310367	0.991	0.622	2.29870379070913e-35
Rph3a	1.83546304032533e-37	0.726443124870739	0.956	0.653	3.46223393296566e-33
Slc35f1	3.21385142320976e-37	0.808978024261944	0.982	0.693	6.06228793960057e-33
Adora1	3.83179957494259e-37	0.676947183863671	0.982	0.722	7.22792353821421e-33
Rab26	4.82034188467052e-37	0.891627875487922	1	0.708	9.092610897054e-33
Kcnip3	8.18247307102e-37	0.610389389937069	0.947	0.486	1.5434598953865e-32
3110035E14Rik	1.22045374671347e-36	0.829785888064924	1	0.945	2.30214190242562e-32
Sept7	2.97035702158453e-36	0.637493030071188	1	0.992	5.6029844498149e-32
Nrp1	4.16334890609694e-36	0.514070386796321	0.619	0.15	7.85332504157065e-32
Plekhb1	3.46836875411559e-35	0.594022033512348	0.381	0.046	6.54238398088824e-31
3110003A17Rik	6.48978168316393e-35	0.453514689679806	0.717	0.2	1.22416751889521e-30
Crym	6.71787802104883e-35	1.21504217899004	0.752	0.322	1.26719333111044e-30
Pak1	7.57783012595386e-35	0.792734676455261	1	0.93	1.42940609665868e-30
Bcl11a	6.41234465835607e-34	0.726949196600914	0.991	0.722	1.20956057290571e-29
Myt1l	1.31170294107803e-33	0.664374712066474	1	0.981	2.47426525775549e-29
Cplx3	2.78447042283808e-32	1.61277444175728	0.389	0.059	5.25234655859948e-28
Rprml	1.39674484236991e-31	0.582647575737929	0.982	0.63	2.63467979616236e-27
Ttc9b	1.77992415691344e-31	0.799985111843502	1	0.988	3.35747093718583e-27
Ighm	3.51556073476645e-31	0.38144121597698	0.274	0.022	6.63140221398995e-27
Ncald	2.81351039109838e-30	0.601606888618929	1	0.976	5.30712465072887e-26
Gng12	2.39060574245801e-29	0.431753093426522	0.637	0.186	4.50939961199855e-25
Bcl2	2.66791618319634e-29	0.493238973146041	0.522	0.126	5.03249029636326e-25
Hpcal4	4.9236948683786e-29	0.611773582364535	0.991	0.951	9.28756563022255e-25
Tmem132a	1.7651738705506e-28	0.346840892632036	0.956	0.71	3.32964747201959e-24
Sparcl1	3.62687329025472e-28	0.523228441962769	1	0.982	6.84137108740747e-24
Gm3788	3.68928069940356e-28	0.684123465654505	1	0.905	6.95909018328494e-24
Elmo1	4.16372071754568e-28	0.677479468370956	0.903	0.512	7.85402638950642e-24
Serpini1	4.5231211574273e-28	0.871185508773175	0.938	0.853	8.53196343925512e-24
Pamr1	2.49806979666028e-27	0.324826633547565	0.469	0.101	4.71210905744029e-23
Etv5	2.58319958074478e-27	0.32935297376832	0.735	0.296	4.87268936915887e-23
Pde1a	2.64376941242291e-27	0.492269954570373	1	0.989	4.98694224265334e-23
Fam163b	3.74992332498054e-27	0.682356167034659	0.947	0.546	7.0734803679108e-23
Tspan7	1.65876286521974e-26	0.369135039814804	1	0.991	3.12892439266399e-22
Ddah2	9.39818820444996e-26	0.300750511431333	0.381	0.068	1.7727802410054e-21
Sulf2	1.02162491242194e-25	0.410694620566305	0.619	0.206	1.9270910723015e-21
Ctsz	3.56223659713367e-25	0.434104884202012	0.619	0.203	6.71944689317323e-21
Nfix	6.46856679606799e-25	0.487585201422063	0.929	0.511	1.2201657547423e-20
Lypd1	7.5679370463788e-25	0.444093813028811	0.496	0.13	1.42753996505843e-20
Gabra5	1.27752407536741e-24	0.563374877236704	0.858	0.458	2.40979366336555e-20
Ctgf	1.33263693804082e-24	0.548546876727645	0.336	0.059	2.51375305622639e-20
Garnl3	2.11624657966631e-24	0.46937673162981	0.77	0.39	3.99187592322455e-20
Spock1	2.17049340995913e-24	0.578727508580292	0.973	0.742	4.09420171920591e-20
Abat	6.3721551242324e-24	0.319881499131267	0.558	0.165	1.20197962108396e-19
Nfib	7.28037691559913e-24	0.524760696728681	0.938	0.579	1.37329749758946e-19
Meis2	1.0467032496341e-23	0.618256974411102	0.699	0.3	1.9743963397848e-19
Sec62	1.16315398966753e-23	0.498626334227359	1	0.978	2.19405737070986e-19
Efhd2	2.73537923702742e-23	0.662186912447678	0.973	0.822	5.15974585480482e-19
Pbx1	3.18950377981059e-23	0.515923779976687	0.991	0.878	6.01636097985672e-19
Mpped1	4.62277679949684e-23	0.613749579822284	0.965	0.547	8.7199438768909e-19
Ifi27l1	5.8884651205577e-23	0.504282680612223	0.77	0.339	1.1107411756908e-18
Dpp10	8.75870654836641e-23	0.427834432682078	0.823	0.399	1.65215481621836e-18
Ckmt1	1.50699509371802e-22	0.50903536486422	1	0.961	2.84264484528031e-18
Zcchc12	1.90769190752128e-22	0.612855796755169	0.717	0.317	3.5984792451574e-18
Sdk2	2.79178009816509e-22	0.379249694383582	0.77	0.326	5.26613479916881e-18
Nrxn3	2.90602136821801e-22	0.550185223427652	0.965	0.836	5.48162810686963e-18
Prdx1	3.10769618292033e-22	0.520183667130733	1	0.969	5.86204730984263e-18
Ndrg3	6.08367637094725e-22	0.421215011877784	1	0.983	1.14756387385178e-17
Dnm3	7.5436692444076e-22	0.597217343335071	0.947	0.756	1.42296232957261e-17
Mtap1b	9.18251014699411e-22	0.346010188489994	1	0.997	1.7320968890275e-17
Cryab	1.04987406327822e-21	0.843177576982994	0.726	0.312	1.9803774455617e-17
Scg3	1.62593673644979e-21	0.607307451361704	0.929	0.634	3.06700446596525e-17
Jup	1.77900149004496e-21	0.269922284131055	0.681	0.315	3.35573051067181e-17
Etl4	2.04460728613954e-21	0.519396533144051	0.85	0.476	3.85674272384501e-17
Adcy1	8.63049819818309e-21	0.59663795850523	0.947	0.761	1.62797087512328e-16
Lrrtm2	1.04243957584991e-20	0.395470940822112	0.823	0.423	1.96635377192569e-16
Rims2	1.14446995068264e-20	0.509869535416387	0.761	0.391	2.15881366797265e-16
Cacna1a	1.17949161543312e-20	0.338696222223608	0.77	0.345	2.2248750341915e-16
2900011O08Rik	1.40185588443588e-20	0.475460007489849	0.991	0.95	2.6443207548114e-16
Crip2	2.41326411285027e-20	0.491883927955332	1	0.968	4.55214009606947e-16
Stard10	2.72883802219206e-20	0.312492917853217	0.442	0.118	5.14740716126088e-16
Dync1i1	2.97553659210369e-20	0.513556977918114	0.982	0.804	5.61275467368519e-16
Tmem150c	7.72155427008679e-20	0.390287839006474	0.566	0.22	1.45651678196647e-15
Cxcl12	1.70889338820877e-19	0.510792609121472	0.699	0.318	3.2234855981782e-15
Fxyd7	2.24561285940681e-19	0.420855495468464	1	0.97	4.23589953669906e-15
Gde1	2.26815259959352e-19	0.421629315821257	0.991	0.984	4.27841624861325e-15
Ano3	2.27757308435885e-19	0.561563241113421	0.779	0.473	4.2961861090261e-15
Nos1ap	2.34178735037414e-19	0.448638898918504	0.823	0.467	4.41731347901073e-15
Akap7	1.69718951683251e-18	0.27683630588893	0.54	0.186	3.20140858560117e-14
Grik3	3.20981572026186e-18	0.314241693678748	0.814	0.467	6.05467539312995e-14
Galnt9	3.45015925746017e-18	0.46351127742092	0.726	0.34	6.50803540734713e-14
1700019D03Rik	3.60101457382433e-18	0.364060712354401	0.487	0.154	6.79259379060483e-14
Nrsn2	9.42389749956099e-18	0.483584270977811	0.867	0.502	1.77762978534219e-13
Rab3a	1.23522972226573e-17	0.261045224558932	1	0.991	2.33001382510985e-13
Ncam1	1.89889586567853e-17	0.423935476398662	0.982	0.912	3.58188727142942e-13
Negr1	3.81170171168059e-17	0.511863835502128	0.867	0.605	7.1900129387431e-13
Mgst3	1.30164351327511e-16	0.494268453723744	0.982	0.9	2.45529015909083e-12
Plcxd3	2.9965246445615e-16	0.402768604903636	0.46	0.151	5.65234443703635e-12
Cntn1	3.13674485675871e-16	0.333308867624705	0.991	0.981	5.91684182330396e-12
Ngef	3.30493141965249e-16	0.391197233378098	1	0.976	6.23409213689049e-12
Pcdh19	3.89243164786461e-16	0.355338976283937	0.504	0.184	7.34229381736702e-12
Igfbp4	4.19302370471846e-16	0.289519870055794	0.416	0.124	7.90930061421043e-12
Ccdc12	5.59249549018979e-16	0.345250961937201	0.841	0.606	1.0549124243145e-11
Rnasek	5.79353881661205e-16	0.291480783338477	1	0.988	1.09283522697753e-11
Fam110b	7.51904627612388e-16	0.48456501954371	0.69	0.356	1.41831769906525e-11
Grm3	7.74863677589145e-16	0.373867474806003	0.717	0.36	1.4616253550364e-11
Kcnmb4	8.19604168877303e-16	0.495567875270565	0.85	0.58	1.54601934375326e-11
Tmem91	9.23262481048299e-16	0.344454592149872	0.602	0.268	1.74155001800141e-11
Cntnap4	1.35419376641794e-15	0.339151261922807	0.584	0.275	2.55441570159415e-11
Marcksl1	2.04250072736113e-15	0.262622652483555	0.204	0.031	3.85276912202131e-11
Ralyl	4.95899330815734e-15	0.38352553908809	0.894	0.696	9.35414907717719e-11
Prnp	5.61778002980368e-15	0.324016691840037	1	0.989	1.05968184702187e-10
Hs3st2	8.97523156608104e-15	0.474148781027896	0.929	0.752	1.69299793030987e-10
Ckb	1.02859311661698e-14	0.319808681852859	1	0.993	1.9402351958746e-10
Sept4	1.17965835594208e-14	0.344106115812882	0.637	0.307	2.22518955681355e-10
Rasl11b	1.3092338771019e-14	0.41122820424473	0.867	0.615	2.46960786237732e-10
Cyth2	1.44512510540885e-14	0.394508332318351	0.982	0.929	2.72593948633272e-10
Ninj1	1.54855821167034e-14	0.357492211390469	0.628	0.284	2.92104535467377e-10
Kcnf1	1.12042508413604e-13	0.345320202834048	0.858	0.552	2.11345783620581e-09
Lmo3	1.78503230578596e-13	0.370810183200248	0.788	0.538	3.36710643840405e-09
Rap1gds1	1.95495316299822e-13	0.348311584177747	0.982	0.909	3.68762815136355e-09
Agap1	2.49412126155656e-13	0.424446634574271	0.796	0.521	4.70466093567414e-09
Plcb4	2.64916151000178e-13	0.557888449271062	0.593	0.315	4.99711335631635e-09
Ccl27a	2.69396771177621e-13	0.445729065466586	0.982	0.933	5.08163129472347e-09
Sel1l3	3.0703969160769e-13	0.263727754321574	0.637	0.321	5.79168970279585e-09
Tusc3	3.72160271239391e-13	0.291027710469472	1	0.98	7.02005919638863e-09
A830018L16Rik	3.84975445374637e-13	0.382892448706623	0.823	0.52	7.26179182610178e-09
Tmem178	4.22809146799896e-13	0.427445028259126	0.858	0.634	7.97544893608644e-09
Ptp4a3	4.7085060734505e-13	0.359059895481301	0.965	0.888	8.88165500634968e-09
Flrt2	8.30693636993556e-13	0.255246901697437	0.602	0.283	1.56693740746095e-08
Arap2	8.92584107660095e-13	0.407428842051903	0.779	0.545	1.68368140227924e-08
Ptprf	9.59473175531336e-13	0.290164931902782	0.752	0.416	1.80985425100476e-08
Mgll	1.26915617479582e-12	0.42511037704769	0.85	0.606	2.39400929251736e-08
Gabra1	1.32975164779958e-12	0.360817081704133	0.973	0.83	2.50831053324434e-08
Stmn4	2.00546940659453e-12	0.291742277620359	0.991	0.972	3.78291694165926e-08
Bcl11b	2.36097635501603e-12	0.405330658031458	0.92	0.618	4.45350969846673e-08
Srrm4	2.42277158763092e-12	0.378928361754275	0.805	0.568	4.5700740457482e-08
Osbpl1a	2.61285589133109e-12	0.389182865388061	1	0.941	4.92863006781783e-08
Lrrtm3	2.93838818887296e-12	0.350781227279541	0.814	0.572	5.54268164067106e-08
Gpr123	4.7211000947792e-12	0.424113018456332	0.947	0.862	8.905411108782e-08
Mapk10	5.60057952354806e-12	0.402699204718757	1	0.94	1.05643731552687e-07
Igfbp5	6.51660972574061e-12	0.261607617545105	0.407	0.16	1.22922809256645e-07
St3gal5	7.301865759665e-12	0.364839059681237	0.973	0.912	1.37735093824561e-07
Vopp1	8.31556526111071e-12	0.382098297288108	1	0.89	1.56856507520331e-07
B3galt2	8.85794424879122e-12	0.408513373729517	0.903	0.749	1.67087402364949e-07
Nfia	9.06587326311787e-12	0.31607050565126	0.788	0.517	1.71009567362192e-07
Ipcef1	9.30043737886111e-12	0.341047269253219	0.832	0.591	1.75434150277457e-07
Baiap2	1.10964296236722e-11	0.311555119129503	1	0.988	2.09311951991328e-07
AI413582	1.33501005867501e-11	0.395120610719873	0.912	0.826	2.51822947367868e-07
Nhp2	1.46599096084101e-11	0.353637703560103	1	0.971	2.7652987494344e-07
Mapk8	1.74143149368655e-11	0.315188046806137	0.761	0.517	3.28486222654094e-07
Rgnef	2.48402526421478e-11	0.468286048662423	0.681	0.441	4.68561685588834e-07
Chrna4	2.69183603049115e-11	0.325094447452055	0.664	0.4	5.07761030431546e-07
Slc4a8	3.04677540927385e-11	0.353398116112846	0.885	0.693	5.74713245451327e-07
Pfn2	5.00844881029434e-11	0.286344721501044	1	0.987	9.44743699085821e-07
Ctif	5.27164774259367e-11	0.322088716826187	0.77	0.552	9.94390913685444e-07
Ahi1	5.54216770523615e-11	0.403490289323749	0.991	0.963	1.0454190942387e-06
Camk1	6.47480707396203e-11	0.334843082813254	0.973	0.86	1.22134285836146e-06
Chga	7.6211910262001e-11	0.449865786987987	0.973	0.967	1.43758526327212e-06
Rasal1	7.95697568160034e-11	0.367947148023231	0.903	0.743	1.50092432282027e-06
Cd81	1.321025773938e-10	0.30167296644771	1	0.98	2.49185091737925e-06
Gadd45a	2.33440628486882e-10	0.258731797693403	0.354	0.14	4.40339057514806e-06
Lynx1	2.44015616874598e-10	0.377013668836868	0.735	0.503	4.60286658110555e-06
Camkv	5.31780591570047e-10	0.284666583719263	1	0.968	1.00309772987858e-05
Impact	5.52767382900239e-10	0.344719888006647	0.991	0.929	1.04268511436472e-05
Syngr1	5.72657303718229e-10	0.262071735244546	0.991	0.973	1.0802034720037e-05
Phyhipl	5.74388142559859e-10	0.472339039314936	0.982	0.953	1.08346835331066e-05
N4bp3	5.78087082038819e-10	0.253774974440348	0.566	0.287	1.09044566284982e-05
Cntn5	7.13720427380403e-10	0.253166085992316	0.257	0.079	1.34629084216765e-05
Chd3	7.20424472218822e-10	0.285368576430762	0.973	0.874	1.35893668194636e-05
Col23a1	8.00175132260735e-10	0.313466076344722	0.496	0.231	1.50937035198342e-05
Ccnd2	8.41864653253809e-10	0.339881381102696	0.814	0.539	1.58800929543266e-05
Bcat1	9.41642281922413e-10	0.268251138832355	0.513	0.271	1.77621983639025e-05
Mctp1	1.01363111064263e-09	0.262257113026195	0.699	0.469	1.9120123640052e-05
Cd164	1.10487566390791e-09	0.2684228020227	0.611	0.349	2.08412696482949e-05
Ephb6	1.37443759126925e-09	0.339836089498892	0.788	0.635	2.59260162841119e-05
Hdgfrp3	1.41702673476587e-09	0.304007032587648	0.938	0.792	2.67293752978886e-05
Syt13	1.73215804920855e-09	0.291282694173262	0.982	0.88	3.26736972822208e-05
Hspa12a	1.8300820183962e-09	0.262366316638764	0.717	0.435	3.45208371130075e-05
Usp46	1.88929773221462e-09	0.279399703613215	0.929	0.793	3.56378231227643e-05
Ramp1	2.276880793174e-09	0.368508150533545	0.664	0.404	4.29488024016412e-05
Dtnb	2.31423630216464e-09	0.301084118347585	0.841	0.637	4.36534393677315e-05
Ncoa7	2.67555501343127e-09	0.278265743149359	0.867	0.674	5.04689942183541e-05
Lpgat1	2.84805863375447e-09	0.34460369866024	0.947	0.783	5.37229300085107e-05
Gsg1l	3.55329323892628e-09	0.257466134696964	0.673	0.4	6.70257703658665e-05
Gnb5	5.53842279585757e-09	0.340313431935246	0.938	0.863	0.000104471269198261
Fstl1	5.59311005148224e-09	0.303387815167896	0.566	0.324	0.000105502834901109
Cplx1	5.90644424509626e-09	0.334157279992012	0.965	0.878	0.000111413257795251
Zyx	6.88787637433888e-09	0.322167933564955	0.735	0.548	0.000129926012049154
Fam49a	8.58550686161692e-09	0.346206115757159	0.912	0.803	0.00016194841593068
Tubb2a	9.56324503750158e-09	0.267603380032526	1	0.997	0.000180391491142392
Wnt7b	1.23292192947749e-08	0.378902909955195	0.504	0.274	0.000232566063557338
Parm1	1.43982058602621e-08	0.287790587032672	0.425	0.199	0.000271593357142123
Pdzrn4	1.61707508883248e-08	0.338477933864687	0.522	0.295	0.00030502887400647
A830010M20Rik	1.67173597871585e-08	0.338169510942296	0.858	0.703	0.000315339557665171
Rap1gap	1.95802854543933e-08	0.258832483739866	0.938	0.844	0.000369342924526222
Abhd14a	2.13290045305246e-08	0.380949963339355	0.788	0.591	0.000402329012459286
Sept3	2.57904230071778e-08	0.34574614867431	0.912	0.885	0.000486484749184395
Myl4	4.06503140571432e-08	0.303503873033009	0.283	0.112	0.000766786874059892
Nr3c1	4.40717186091684e-08	0.324888198794493	0.832	0.617	0.000831324828124743
Rwdd2a	7.10695083035887e-08	0.375444247570826	0.805	0.669	0.00134058413513059
Hist1h2bc	8.14284016421401e-08	0.279901327624849	0.31	0.137	0.00153598394017569
Pik3r1	1.00212371757536e-07	0.326213899443136	0.814	0.654	0.0018903059684624
Tuba4a	1.03150081442069e-07	0.257223341766355	1	0.989	0.00194571998624175
Nedd4	1.08309095080337e-07	0.265233945086349	0.982	0.957	0.0020430344605004
Kcnab1	1.56215125526373e-07	0.435511741556007	0.416	0.223	0.00294668591280397
Camk4	1.67463466922601e-07	0.288793485409531	0.876	0.718	0.00315886337656102
Brd3	1.8459518249893e-07	0.278660674377482	0.973	0.892	0.00348201892747731
Hs6st2	1.96972869687205e-07	0.289379739591011	0.726	0.536	0.00371549924090975
Elavl4	2.49942611017942e-07	0.295995714479747	0.92	0.866	0.00471466747163144
Gabrb2	2.61269837263313e-07	0.287915491762476	0.947	0.822	0.00492833294029787
Tmem38a	3.14709511852605e-07	0.273671543994728	0.956	0.919	0.00593636552207569
Pkp4	3.25124817284217e-07	0.327055642703067	0.77	0.625	0.00613282942843219
Stx7	3.34146357044087e-07	0.300491569390783	0.973	0.933	0.00630300273292261
Bex1	3.78943894606898e-07	0.310771657905014	0.929	0.83	0.00714801868396991
Nap1l5	3.87185673282824e-07	0.365279063982481	0.956	0.947	0.0073034833551339
Gsta4	3.87465851094571e-07	0.269167448579193	0.743	0.578	0.00730876834919689
Ndrg4	4.17561795467725e-07	0.257138603982049	1	0.992	0.00787646814790769
Chd5	4.44821759479728e-07	0.266043197885072	0.912	0.817	0.00839067284906611
Dst	4.9118960364299e-07	0.312464199481619	0.929	0.846	0.00926530949351771
Gtf3c1	5.1932733468165e-07	0.288498934916957	0.699	0.553	0.00979607151409997
Scoc	7.21407584627399e-07	0.349449834902677	0.982	0.978	0.0136079112688266
Mkl2	7.588033219554e-07	0.295388512009334	0.903	0.794	0.0143133070620447
Rgs4	7.84608361249063e-07	0.325350054459094	0.602	0.406	0.0148000675182411
Gda	9.60154454598974e-07	0.280083488497891	0.876	0.718	0.0181113934771004
Pten	1.01449910957795e-06	0.289228950112311	0.858	0.742	0.0191364967039688
Dcaf12l1	1.42750754187701e-06	0.31116862902123	0.885	0.725	0.026927074762426
Zmynd8	1.61617531470553e-06	0.263680831809579	0.858	0.749	0.0304859149612904
Tub	1.86585621651962e-06	0.267715321694271	0.619	0.405	0.0351956458122096
Ccdc85b	1.94624338182395e-06	0.255227267063755	0.991	0.942	0.0367119889113451
Ina	2.23629343072772e-06	0.258601004605119	0.92	0.793	0.042183202983817
Tmem56	2.26030206262524e-06	0.269300698463475	0.531	0.351	0.0426360778072998
